# Supplementary material for: Creating alternative seafood flavour from non-animal ingredients: A review of key flavour molecules relevant to seafood
Source: Food Chem X. 2024 Apr 24;22:101400. doi: 10.1016/j.fochx.2024.101400 (PMC11088277; doi:10.1016/j.fochx.2024.101400)
Supplement: Supplementary file 1 — Supplementary material 1: Origins and ingredients of investigated PBSAs. [file mmc1.xlsx]

## Sheet: mmc1
Product No	Origin (Country/Region)	Plant-based product type	Ingredient List
1	Malaysia	fish chunky	textured vegetable protein (soy protein, wheat flour, vegetable oil), textured wheat protein, seaweed, salt, sesame oil and vegetarian seasonings
2	Malaysia	prawn	starch (56%) (curdlan), water, sugar, salt, vegetarian seasonings, permitted colouring (e160c)
3	Malaysia	calamari	konjac,salt,sugar,permitted food flavouring (non-animal origin), curdlan (5%) water.
4	Taiwan	salmon sashimi	konjac water, salt, thickener (1442, 407, 410), trehalose, humectant (420), firming agent (526, 508), flavour enhancers (*631, 627, 621), antioxidant (316), colour (paprika oleoresin), colour (171).
5	Taiwan	tuna sashimi	water, konjac flour, salt, thickener (1442, 407, 410), trehalose, humectant (420), firming agent (526, 508), flavour enhancers (631, 627, 621), antioxidant (316), colour (171, 150, 129).
6	Brazil	tuna	water, plant protein blend (17% soy protein concentrate, 1% pea protein concentrate, 1% chickpea flour), olive oil, natural flavouring, salt, radish powder, microalgae oil schizochytrium sp with dha, sugar, onion, acid (ascorbic acid)
7	Philippines	tuna flakes	water, wheat and non-gmo soy proteins, natural flavors, salt, vegetable broth, seasonings, citric acid (acidulant), thickeners(corn starch, xanthan gum), sugar, and yeast extract
8	USA	smoked salmon	water, olive oil, konjac powder, pea starch, potato starch, pea protein, sea salt, organic agave nectar, seaweed powder, fenugreek, alginate (from seaweed), paprika, calcium hydroxide.
9	USA	tuna	water, pea protein, safflower oil (expeller pressed high oleic),vegan spice mix (potato starch, sea salt, vinegar powder, umami flavor (yeast extract, natural flavor), kombu powder, beet powder, torula yeast, canola oil (processing aid, with no more than 2% silicon dioxide as anti-caking agent).
10	USA	tuna sashimi	water, hydroxypropyl distarch phosphate,trehalose sorbitol, konjac powder, carrageenan, locust bean gum, salt, calcium hydroxide, sodium inosinate, sodium guanylate, monosodium l-glutamate, potassium chloride, sodium erythorbate, caramel color, allura red ac, titanium dioxide
11	USA	salmon burgers	water, pea protein, safflower oil, hempseed oil, potato starch, dill, contains 2% or less of: methylcellulose, pea protein isolate, yeast extract, salt, organic cane sugar, garlic powder, vegetable juices (color), natural flavors, lemon juice concentrate, lemon oil.
12	Thailand	fish fillets	water, soy protein concentrate, canola oil, potato starch, corn starch, methylcellulose, salt, natural flavor, cane sugar, yeast extract, pea protein, rice protein, shiitake mushroom powder, oats, wheat starch.
13	USA	salmon sashimi	water, hydroxypropyl distarch phosphate, trehalose, sorbitol, konjac powder, carrageenan, locust bean gum, salt, calcium hydroxide, sodium inosinate, sodium guanylate, monosodium l-glutamate, potassium chloride, sodium ertyhobate, cantahaxanthin, oleoresin paprika, titanium dioxide
14	USA	fish fillets	water, canola oil, textured vegetable protein product (soy protein concentrate (13%), titanium dioxide [color]), enriched wheat flour (wheat flour, niacin, reduced iron, thiamine mononitrate, riboflavin, folic acid), 2% or less of: potato starch, tapioca starch, methylcellulose, salt, yeast extract, degerminated yellow corn flour, natural flavors, onion powder, garlic powder, leavening (sodium ac…
15	USA	salmon smoked	water, pea protein, high-oleic sunflower oil, natural flavors, bamboo fiber, gelifier, potato starch, sea salt, algae oil, lycopene, iron, vitamin b12
16	UK	fish fingers	water, breadcrumb coating [wheat flour (wheat flour, calcium carbonate, niacin, iron, thiamine), rapeseed oil, water, salt, yeast], soya protein, rapeseed oil, wheat starch, ground flax, salt, onion powder, natural flavouring, thickener: carrageenan, preservative: potassium sorbate
17	Canada	crab cake	texturized vegetable protein (soy protein isolate, wheat gluten, soy protein concentrate, wheat starch, soybean meal), breadcrumb [wheat flour, rice bran oil shortening, sugar, salt, yeast, flour treatment agent (calcium carbonate, calcium sulfate, ascorbic acid, ?-amylase)], vegan mayonnaise [water, canola oil, white vinegar, modified starch, salt, yeast extract, colour (beta-carotene), thickene…
18	USA	crab cake	water, pea protein, potato starch, canola oil, konjac powder, pea starch, seaweed powder, rice flakes (from brown rice), sea salt, organic agave nectar, organic apple cider vinegar, celery powder, fenugreek, alginate (from seaweed), black pepper, dry mustard, bay leaf, nutmeg, ginger, paprika, cloves, calcium hydroxide
19	USA	fish fillet	water, good catch® 6-plant protein blend (pea protein isolate, soy protein concentrate, chickpea flour, faba protein, lentil protein, soy protein isolate, navy bean powder), wheat flour, sunflower oil, corn starch, natural flavors, methylcellulose, yeast extracts, sugar, salt, corn maltodextrin, garlic powder, onion powder, corn flour, yeast, spices, xanthan gum, annatto extract, acetic acid.
20	USA	shrimp breaded	water, rice flakes (from brown rice), canola oil, potato starch, konjac powder, pea starch, fenugreek, organic agave nectar, sea salt, alginate (from seaweed), paprika, white pepper, turmeric, calcium hydroxide
21	USA	shrimp	water, mung bean protein, potassium alginate, sunflower oil, modified potato starch, calcium lactate, hydrogenated vegetable oil (palm oil), natural & artificial flavor, sea salt, sugar, fructose, konjac powder, potassium citrate, sunflower lecithin.
22	USA	shrimp	konjac powder, vegetable gum, vegetable root starch, paprika, brown sugar, sea salt, plant based vegan seasoning.
23	Taiwan	ribbon fish	non-gmo textured soybean protein, non-gmo soybean oil, non-gmo wheat protein concentrate, vegan brown sugar, sea salt, carrageenan, soybean skin, seaweed, white pepper, ginger powder, vegan seasoning
24	USA	fish burger	water, good catch® 6-plant protein blend (pea protein isolate, soy protein concentrate, chickpea flour, faba protein, lentil protein, soy protein isolate, navy bean powder), celery, green onions, sunflower oil, natural flavors, methylcellulose, lemon juice, corn starch, onion powder, yeast extracts, salt, garlic powder, spice. contains soy
25	Netherlands	calamari	water 73.1%, thickener (locust bean gum, seaweed gum, modified starch) 13.5%, soybean oil 2.8%, sugar, salt, gelling agent (konjac powder 0.9%), mirin, kelp extract, yeast extract, colour (calcium carbonate), acidity regulator (calcium oxide), glucose, white pepper, sweet potato powder, tempura batter mix (wheat flour, non-gmo corn starch, raising agent, sodium hydrogen carbonate), bread crumbs, …
26	Netherlands	salmon sashimi	water 80%, trehalose 5%, modified tapioca starch 2%, humectant (d-sorbitol) 2%, gelling agent (konjac powder 0.9%, carrageenan, carob bean gum), salt, canola oil, flaxseed oil, acidity regulator (potassium chloride), colours (red iron oxide, paprika extract, calcium carbonate)
27	Netherlands	tuna sashimi	water 80%, trehalose 5%, modified tapioca starch 2%, humectant (d-sorbitol) 2%, gelling agent (konjac powder 0.9%, carrageenan, carob bean gum), salt, canola oil, flaxseed oil, acidity regulator (potassium chloride), colours (red iron oxide, calcium carbonate
28	Taiwan	salmon sashimi	water, hydroxypropyl distarch phosphate, trehalose, d-sorbitol, konjac flour, carrageenan, locust bean gum, salt, calcium hydroxide, sodium 5?-inosinate, sodium 5’guanylate, monosodium l-glutamate, potassium chloride, sodium erythorbate, canthaxanthin 10% cws/s, oleoresin paprika, water, titanium dioxide
29	Taiwan	calamari sashimi	water, hydroxypropyl distarch phosphate, trehalose, d-sorbitol, konjac flour, carrageenan, locust bean gum, salt, sodium 5?-inosinate, sodium 5?-guanylate, monosodium l-glutamate, potassium chloride, titanium dioxide
30	USA	shrimp	water, modified starch, sunflower oil, glucomannan, pea extract, sea salt, seaweed extract, brown sugar.
31	Taiwan	tuna sashimi	water, hydroxypropyl distarch phosphate, trehalose, d-sorbitol, konjac flour, carrageenan, locust bean gum, salt, calcium hydroxide, sodium 5?-inosinate, sodium 5’guanylate, monosodium l-glutamate, potassium chloride, sodium erythorbate, caramel color, allura red ac, titanium dioxide
32	USA	tuna flakes	non-gmo textured soybean protein, non-gmo soybean protein powder, wheat fiber, non-gmo wheat protein concentrate, white pepper, sea salt, non-gmo sunflower seed oil, natural vegan seasoning.
33	USA	salmon burger	water, good catch® 6-plant protein blend (pea protein isolate, soy protein concentrate, chickpea flour, faba protein, lentil protein, soy protein isolate, navy bean powder), coconut oil, natural flavors, sunflower oil, methylcellulose, yeast extracts, corn starch, onion powder, salt, lemon juice, lemon, shallot, orange, spice, garlic powder, annatto extract, vegetable juice. contains soy.
34	Thailand	fish burger	water, soya protein concentrate (13%), wheat flour (wheat flour, calcium carbonate, niacin, iron, thiamine, riboflavin, folic acid), canola oil, potato starch, thickener (methyl cellulose), salt, wheat starch, flavourings, cane sugar, raising agents (disodium diphosphate, sodium hydrogen carbonate, monocalcium orthophosphate), yeast, yeast extract, pea protein, rice protein, shiitake mushroom pow…
35	USA	fish cakes	water, good catch® 6-plant protein blend (pea protein isolate, soy protein concentrate, chickpea flour, faba protein, lentil protein, soy protein isolate, navy bean powder), green onions, sunflower oil, cilantro, shallots, lemongrass, brown sugar, natural flavors, lime juice, methylcellulose, corn starch, salt, spices, yeast extracts, onion powder, apple cider vinegar, garlic powder, chili powder…
36	USA	tuna spread	non-gmo olive/ canola oil, non-gmo soy protein powder, soy flour, wheat protein, corn starch, wheat flour, soy oil, soy lecithin, calcium carabonate,lemon juice, sea salt, mustard powder, black pepper, paprika, apple cider vinegar, algal oil
37	Canada	tuna	water, soy protein concentrate, soy protein isolate, canola oil, wheat gluten, seasonings [flavours, maltodextrin, yeast extract, salt, potato starch, algal oil], soybean meal, wheat starch, flavours, salt, algae oil, carrot juice concentrate, vegetabble extract (soybean, carrot, celery), yeast extract. contains soybeans and cereals containing gluten
38	USA	tuna flakes	water, good catch® 6-plant protein blend (pea protein isolate, soy protein concentrate, chickpea flour, lentil protein, faba protein, navy bean flour), algal oil*, sea salt, sunflower oil, seaweed powder (seaweed, salt), citric acid, onion powder, yeast extract (yeast, salt), garlic powder, soy lecithin
39	Thailand	tuna flakes	textured soy protein, water, sugar, onion, red chili, sunflower oil, tomato paste, salt, garlic flavor (maltodextrin, salt, sunflower oil, magnesium carbonate), onion flavor (maltodextrin, salt, sunflower oil, magnesium carbonate), chili powder, paprika color (paprika oleoresin, mono and diglycerides)
40	Philippines	tuna flakes	water, wheat and non-gmo soy proteins, sunflower oil, natural flavors, salt, vegetable broth, seasonings, citric acid (acidulant), thickeners (corn starch, xanthan gum), sugar, and yeast extract
41	Taiwan	scallop	water, konjac powder, pea starch, potato starch, rice flakes (from brown rice), sea salt, organic agave nectar, fenugreek, alginate (from seaweed), white pepper, calcium hydroxide
