# Supplementary material for: Creating alternative seafood flavour from non-animal ingredients: A review of key flavour molecules relevant to seafood
Source: Food Chem X. 2024 Apr 24;22:101400. doi: 10.1016/j.fochx.2024.101400 (PMC11088277; doi:10.1016/j.fochx.2024.101400)
Supplement: Supplementary file 2 — Supplementary material 2: Nutritional information of seafood and plant-based seafood. [file mmc2.csv]

Sample name	Data source	USDA FDC ID	FSANZ Public Food ID	Group	Energy (KJ)	Total fat (%)	�Saturated Fat�(g)	Polyunsaturated fat (g)	omega 3 (mg)	�Protein�(g)	Carbohyrate (g)	Sugars (g)	Dietary Fibre (g)	�Sodium�(mg)	potassium (mg)	Iodine (mg)	Tryptophan (g)	Threonine (g)	Isoleucine (g)	Leucine (g)	Lysine (g)	Methionine (g)	Cystine (g)	Phenylalanine (g)	Tyrosine (g)	Valine (g)	Arginine (g)	Histidine (g)	Alanine (g)	Aspartic acid (g)	Glutamic acid (g)	Glycine (g)	Proline (g)	Serine (g)
Abalone	FSANZ	-	F007433	Mollusca	332.00	0.80	0.16	0.21	128.88	16.20	1.60	0.40	0.00	390.00	314.00	57.20	0.16	-	-	-	-	-	-	-	-	-	-	-	-	-	-	-	-	-
Abalone	FSANZ	-	F007454	Mollusca	345.00	0.80	0.17	0.23	148.76	17.10	1.60	0.40	0.00	792.00	412.00	46.80	0.18	-	-	-	-	-	-	-	-	-	-	-	-	-	-	-	-	-
Abalone	FSANZ	-	F000004	Mollusca	380.00	0.60	0.14	0.12	21.74	19.40	1.60	0.40	0.00	268.00	210.00	110.00	0.20	-	-	-	-	-	-	-	-	-	-	-	-	-	-	-	-	-
Abalone	FSANZ	-	F007422	Mollusca	352.00	0.60	0.15	0.16	95.12	17.80	1.60	0.40	0.00	280.00	78.00	23.80	0.10	-	-	-	-	-	-	-	-	-	-	-	-	-	-	-	-	-
Abalone	FSANZ	-	F000006	Mollusca	363.00	0.50	0.13	0.09	17.39	18.70	1.60	0.40	0.00	255.00	252.00	190.00	0.21	-	-	-	-	-	-	-	-	-	-	-	-	-	-	-	-	-
Barramundi	FSANZ	-	F000386	Oily fish	523.00	5.30	1.19	1.08	466.09	19.20	0.00	0.00	0.00	56.00	345.00	2.30	0.22	-	-	-	-	-	-	-	-	-	-	-	-	-	-	-	-	-
Blue grenadier	FSANZ	-	F001277	White fish	307.00	1.20	0.28	0.39	292.94	15.20	0.20	0.20	0.00	53.00	306.00	27.10	0.17	-	-	-	-	-	-	-	-	-	-	-	-	-	-	-	-	-
Bream	FSANZ	-	F001884	Oily fish	521.00	5.10	1.76	1.25	702.27	19.60	0.00	0.00	0.00	84.00	347.00	30.00	0.22	0.98	0.97	1.26	1.48	0.58	0.21	0.77	0.63	1.06	1.20	0.49	1.00	1.62	2.37	0.88	0.66	0.86
Eel	FSANZ	-	F003920	White fish	745.00	11.70	2.36	0.95	146.91	18.40	0.00	0.00	0.00	51.00	272.00	21.60	0.21	-	-	-	-	-	-	-	-	-	-	-	-	-	-	-	-	-
Flathead	FSANZ	-	F009303	White fish	395.00	1.00	0.28	0.30	229.32	21.10	0.00	0.00	0.00	97.00	444.00	28.00	0.26	1.03	1.08	1.91	2.16	0.70	0.25	0.91	0.79	1.21	1.40	0.69	1.42	2.40	3.50	1.13	0.83	0.97
Gemfish	FSANZ	-	F004202	White fish	335.00	2.60	0.72	0.57	426.86	14.00	0.10	0.10	0.00	40.00	142.00	15.70	0.17	0.72	0.73	1.10	1.21	0.42	0.15	0.58	0.48	0.80	0.83	0.37	0.85	1.35	2.01	0.73	0.55	0.62
Lobster	FSANZ	-	F005228	Crustacea	370.00	0.70	0.12	0.17	97.33	20.20	0.00	0.00	0.00	283.00	364.00	36.00	0.14	-	-	-	-	-	-	-	-	-	-	-	-	-	-	-	-	-
Mackerel	FSANZ	-	F005268	Oily fish	561.00	6.30	2.03	1.93	1491.78	19.30	0.00	0.00	0.00	59.00	446.00	29.00	0.22	-	-	-	-	-	-	-	-	-	-	-	-	-	-	-	-	-
Milkfish	FSANZ	-	F005659	White fish	795.00	10.70	3.79	1.95	397.67	23.40	0.00	0.00	0.00	84.00	347.00	30.00	0.26	-	-	-	-	-	-	-	-	-	-	-	-	-	-	-	-	-
Morwong	FSANZ	-	F005824	Oily fish	544.00	5.80	1.99	1.24	840.42	19.40	0.00	0.00	0.00	89.00	388.00	100.00	0.21	0.97	0.96	1.25	1.47	0.57	0.21	0.77	0.62	1.05	1.18	0.49	0.99	1.61	2.34	0.87	0.66	0.85
Mullet	FSANZ	-	F005922	White fish	549.00	6.00	2.67	0.79	486.00	19.20	0.00	0.00	0.00	131.00	309.00	10.00	0.22	-	-	-	-	-	-	-	-	-	-	-	-	-	-	-	-	-
Mulloway	FSANZ	-	F005930	White fish	435.00	2.30	0.78	0.64	432.63	20.60	0.00	0.00	0.00	54.00	332.00	0.00	0.23	-	-	-	-	-	-	-	-	-	-	-	-	-	-	-	-	-
Octopus	FSANZ	-	F006150	Mollusca	292.00	1.00	0.22	0.24	156.00	14.90	0.00	0.00	0.00	230.00	350.00	20.00	0.17	-	-	-	-	-	-	-	-	-	-	-	-	-	-	-	-	-
Oyster	FSANZ	-	F006291	Mollusca	298.00	2.90	0.63	0.89	545.61	10.60	0.60	0.00	0.00	491.00	235.00	162.10	0.12	-	-	-	-	-	-	-	-	-	-	-	-	-	-	-	-	-
Oyster	FSANZ	-	F006285	Mollusca	268.00	2.30	0.50	0.65	422.63	10.10	0.60	0.00	0.00	535.00	225.00	183.80	0.11	-	-	-	-	-	-	-	-	-	-	-	-	-	-	-	-	-
Oyster	FSANZ	-	F006289	Mollusca	279.00	2.20	0.49	0.62	415.56	10.80	0.60	0.00	0.00	541.00	231.00	202.00	0.12	-	-	-	-	-	-	-	-	-	-	-	-	-	-	-	-	-
Oyster	FSANZ	-	F006288	Mollusca	191.00	1.50	0.36	0.40	259.33	7.30	0.60	0.00	0.00	585.00	190.00	161.80	0.08	-	-	-	-	-	-	-	-	-	-	-	-	-	-	-	-	-
Prawn	FSANZ	-	F007451	Crustacea	345.00	1.10	0.24	0.29	140.31	17.80	0.00	0.00	0.00	114.00	306.00	79.40	0.13	-	-	-	-	-	-	-	-	-	-	-	-	-	-	-	-	-
Prawn	FSANZ	-	F007424	Crustacea	432.00	0.90	0.17	0.26	171.27	23.40	0.00	0.00	0.00	273.00	404.00	70.10	0.18	-	-	-	-	-	-	-	-	-	-	-	-	-	-	-	-	-
Prawn	FSANZ	-	F000002	Crustacea	381.00	0.80	0.15	0.19	60.56	20.70	0.00	0.00	0.00	345.00	250.00	50.50	0.18	-	-	-	-	-	-	-	-	-	-	-	-	-	-	-	-	-
Prawn	FSANZ	-	F000005	Crustacea	437.00	0.80	0.16	0.15	39.63	23.90	0.00	0.00	0.00	268.00	260.00	201.70	0.19	-	-	-	-	-	-	-	-	-	-	-	-	-	-	-	-	-
Prawn	FSANZ	-	F007431	Crustacea	408.00	0.70	0.15	0.21	100.36	22.40	0.00	0.00	0.00	330.00	364.00	88.10	0.17	-	-	-	-	-	-	-	-	-	-	-	-	-	-	-	-	-
Prawn	FSANZ	-	F000003	Crustacea	247.00	0.60	0.13	0.14	27.62	13.20	0.00	0.00	0.00	509.00	285.00	80.00	0.22	-	-	-	-	-	-	-	-	-	-	-	-	-	-	-	-	-
Salmon	FSANZ	-	F007849	Oily fish	1149.00	22.80	5.65	6.08	2806.31	18.10	0.00	0.00	0.00	30.00	380.00	5.00	0.16	-	-	-	-	-	-	-	-	-	-	-	-	-	-	-	-	-
Salmon	FSANZ	-	F007827	Oily fish	965.00	16.70	3.77	4.29	1816.84	20.50	0.00	0.00	0.00	32.00	366.00	0.00	0.18	-	-	-	-	-	-	-	-	-	-	-	-	-	-	-	-	-
Scallop	FSANZ	-	F008166	Mollusca	351.00	0.80	0.14	0.28	227.52	15.60	3.40	0.80	0.00	150.00	360.00	150.00	0.13	-	-	-	-	-	-	-	-	-	-	-	-	-	-	-	-	-
Shark	FSANZ	-	F008237	White fish	434.00	0.40	0.10	0.14	102.53	24.60	0.00	0.00	0.00	180.00	345.00	27.70	0.24	1.04	1.10	1.49	1.70	0.54	0.22	0.78	0.65	1.13	1.14	0.48	1.15	1.76	2.60	0.97	0.69	0.81
Silver perch	FSANZ	-	F008263	Oily fish	924.00	16.00	4.27	2.92	1035.59	19.50	0.00	0.00	0.00	70.00	347.00	30.00	0.22	-	-	-	-	-	-	-	-	-	-	-	-	-	-	-	-	-
Snapper	FSANZ	-	F008359	White fish	404.00	1.60	0.46	0.33	235.20	20.30	0.00	0.00	0.00	85.00	449.00	40.00	0.21	1.10	1.08	1.57	1.85	0.61	0.23	0.81	0.69	1.20	1.26	0.52	1.22	1.93	2.81	1.08	0.59	0.91
Sprat	FSANZ	-	F008775	White fish	378.00	1.60	0.50	0.36	272.10	18.70	0.00	0.00	0.00	675.00	342.00	46.50	0.21	-	-	-	-	-	-	-	-	-	-	-	-	-	-	-	-	-
Squid or calamari	FSANZ	-	F008828	Mollusca	328.00	1.20	0.31	0.36	333.36	16.70	0.00	0.00	0.00	284.00	156.00	20.00	0.13	0.71	0.67	1.00	1.06	0.43	0.19	0.56	0.44	0.64	1.15	0.35	0.75	1.26	1.90	0.69	0.80	0.65
Trout	FSANZ	-	F009268	Oily fish	1205.00	24.60	6.24	5.91	2893.28	17.40	0.00	0.00	0.00	247.00	291.00	14.50	0.20	-	-	-	-	-	-	-	-	-	-	-	-	-	-	-	-	-
Trout	FSANZ	-	F009271	Oily fish	645.00	8.40	2.51	2.02	1333.82	19.60	0.00	0.00	0.00	70.00	366.00	0.00	0.17	-	-	-	-	-	-	-	-	-	-	-	-	-	-	-	-	-
Tuna	FSANZ	-	F003973	White fish	435.00	1.00	0.24	0.24	166.60	23.40	0.00	0.00	0.00	37.00	402.00	0.00	0.23	1.11	1.06	1.33	1.61	0.64	0.25	0.87	0.70	1.17	1.30	0.54	1.06	1.81	2.58	0.88	0.69	0.94
Whiting	FSANZ	-	F009560	White fish	362.00	0.70	0.18	0.18	89.67	19.80	0.00	0.00	0.00	70.00	353.00	10.00	0.23	1.01	0.97	1.24	1.46	0.59	0.22	0.77	0.65	1.10	1.21	0.61	1.00	1.62	2.29	0.87	0.74	0.84
Yellowtail	FSANZ	-	F004811	Oily fish	858.00	12.70	3.06	3.90	1853.56	22.90	0.00	0.00	0.00	36.00	388.00	8.50	0.26	-	-	-	-	-	-	-	-	-	-	-	-	-	-	-	-	-
Abalone	USDA	174212	-	Mollusca	439.00	0.76	0.15	0.10	49.00	17.10	6.01	0.00	0.00	301.00	250.00	-	0.19	0.74	0.74	1.20	1.28	0.39	0.22	0.61	0.55	0.75	1.25	0.33	1.03	1.65	2.33	1.07	0.70	0.77
Clam	USDA	174214	-	Mollusca	360.00	0.96	0.19	0.19	107.00	14.70	3.57	0.00	0.00	601.00	46.00	-	0.21	0.70	0.69	1.20	1.12	0.42	0.18	0.56	0.60	0.74	1.21	0.30	0.89	1.61	2.25	0.64	0.50	0.69
Cod	USDA	171955	-	White fish	343.00	0.67	0.13	0.23	184.00	17.80	0.00	0.00	0.00	54.00	413.00	-	0.20	0.78	0.82	1.45	1.64	0.53	0.19	0.70	0.60	0.92	1.07	0.52	1.08	1.82	2.66	0.86	0.63	0.73
Crab	USDA	174204	-	Crustacea	364.00	1.08	0.22	0.39	170.00	18.10	0.04	0.00	0.00	293.00	329.00	-	0.25	0.73	0.88	1.43	1.57	0.51	0.20	0.76	0.60	0.85	1.58	0.37	1.02	1.87	3.08	1.09	0.60	0.71
Crayfish	USDA	175169	-	Crustacea	301.00	0.97	0.16	0.31	144.00	14.80	0.00	0.00	0.00	62.00	261.00	-	0.21	0.60	0.72	1.18	1.29	0.42	0.17	0.63	0.49	0.70	1.30	0.30	0.84	1.53	2.53	0.89	0.49	0.58
Cuttlefish	USDA	174215	-	Mollusca	331.00	0.70	0.12	0.13	105.00	16.20	0.82	0.00	0.00	372.00	354.00	-	0.18	0.70	0.71	1.14	1.21	0.37	0.21	0.58	0.52	0.71	1.18	0.31	0.98	1.57	2.21	1.02	0.66
Eel	USDA	174193	-	White fish	770.00	11.70	2.36	0.95	147.00	18.40	0.00	0.00	0.00	51.00	272.00	-	0.21	0.81	0.85	1.50	1.69	0.55	0.20	0.72	0.62	0.95	1.10	0.54	1.12	1.89	2.75	0.89	0.65	0.75
Flatfish	USDA	174196	-	White fish	294.00	1.93	0.44	0.37	245.00	12.40	0.00	0.00	0.00	296.00	160.00	-	0.16	0.59	0.61	1.09	1.27	0.46	0.15	0.51	0.48	0.65	0.90	0.30	0.77	1.38	2.13	0.64	0.49	0.58
Grouper	USDA	171962	-	White fish	385.00	1.02	0.23	0.32	247.00	19.40	0.00	0.00	0.00	53.00	483.00	-	0.22	0.85	0.89	1.58	1.78	0.57	0.21	0.76	0.65	1.00	1.16	0.57	1.17	1.98	2.89	0.93	0.69	0.79
Haddock	USDA	171964	-	White fish	309.00	0.45	0.09	0.17	131.00	16.30	0.00	0.00	0.00	0.17	11.00	-	0.21	0.83	0.87	1.54	1.74	0.56	0.20	0.74	0.64	0.97	1.13	0.56	1.14	1.94	2.82	0.91	0.67	0.77
Herring	USDA	175116	-	Oily fish	661.00	9.04	2.04	2.13	1571.00	18.00	0.00	0.00	0.00	90.00	327.00	-	0.20	0.79	0.83	1.46	1.65	0.53	0.19	0.70	0.61	0.93	1.08	0.53	1.09	1.84	2.68	0.86	0.64	0.73
Ling	USDA	173670	-	White fish	364.00	0.64	0.12	0.22	-	19.00	0.00	0.00	0.00	135.00	379.00	-	0.21	0.83	0.88	1.54	1.74	0.56	0.20	0.74	0.64	0.98	1.14	0.56	1.15	1.94	2.83	0.91	0.67	0.78
Lobster	USDA	174208	-	Crustacea	324.00	0.75	0.18	0.30	170.00	16.50	0.00	0.00	0.00	423.00	200.00	-	0.22	0.65	0.72	1.20	1.24	0.41	0.18	0.68	0.59	0.74	1.52	0.41	0.88	1.60	2.44	1.10	0.74	0.64
Mackerel	USDA	175119	-	Oily fish	858.00	13.90	3.26	3.35	2298.00	18.60	0.00	0.00	0.00	90.00	314.00	-	0.21	0.82	0.86	1.51	1.71	0.55	0.20	0.73	0.63	0.96	1.11	0.55	1.12	1.90	2.78	0.89	0.66	0.76
Mahimahi	USDA	171959	-	White fish	356.00	0.70	0.19	0.17	108.00	18.50	0.00	0.00	0.00	88.00	416.00	-	0.21	0.81	0.85	1.50	1.70	0.55	0.20	0.72	0.63	0.95	1.11	0.55	1.12	1.89	2.76	0.89	0.65	0.76
Milkfish	USDA	173675	-	White fish	619.00	6.73	1.66	1.84	-	20.50	0.00	0.00	0.00	72.00	292.00	-	0.23	0.90	0.95	1.67	1.89	0.61	0.22	0.80	0.69	1.06	1.23	0.60	1.24	2.10	3.06	0.99	0.73	0.84
Monkfish	USDA	173676	-	White fish	318.00	1.52	0.34	0.61	-	14.50	0.00	0.00	0.00	18.00	400.00	-	0.16	0.64	0.67	1.18	1.33	0.43	0.16	0.57	0.49	0.75	0.87	0.43	0.88	1.48	2.16	0.70	0.51	0.59
Mullet	USDA	175123	-	White fish	490.00	3.79	1.12	0.72	325.00	19.40	0.00	0.00	0.00	65.00	357.00	-	0.22	0.85	0.89	1.57	1.78	0.57	0.21	0.76	0.65	1.00	1.16	0.57	1.17	1.98	2.89	0.93	0.68	0.79
Mussel	USDA	174216	-	Mollusca	360.00	2.24	0.43	0.61	441.00	11.90	3.69	0.00	0.00	286.00	320.00	-	0.13	0.51	0.52	0.84	0.89	0.27	0.16	0.43	0.38	0.52	0.87	0.23	0.72	1.15	1.62	0.74	0.49	0.53
Octopus	USDA	174218	-	Mollusca	343.00	1.04	0.23	0.24	157.00	14.90	2.20	0.00	0.00	230.00	350.00	-	0.17	0.64	0.65	1.05	1.11	0.34	0.20	0.53	0.48	0.65	1.09	0.29	0.90	1.44	2.03	0.93	0.61	0.67
Oyster	USDA	174219	-	Mollusca	339.00	2.30	0.51	0.89	688.00	9.45	4.95	0.00	0.00	106.00	168.00	-	0.11	0.41	0.41	0.67	0.71	0.21	0.12	0.34	0.30	0.41	0.69	0.18	0.57	0.91	1.28	0.59	0.39	0.42
Perch	USDA	173678	-	Oily fish	381.00	0.92	0.19	0.37	253.00	19.40	0.00	0.00	0.00	62.00	269.00	-	0.22	0.85	0.89	1.58	1.78	0.57	0.21	0.76	0.66	1.00	1.16	0.57	1.17	1.98	2.89	0.93	0.69	0.79
Pike	USDA	173680	-	White fish	368.00	0.69	0.12	0.20	107.00	19.30	0.00	0.00	0.00	39.00	259.00	-	0.22	0.84	0.89	1.56	1.77	0.57	0.21	0.75	0.65	0.99	1.15	0.57	1.16	1.97	2.88	0.92	0.68	0.79
Pollock	USDA	175129	-	White fish	385.00	0.98	0.14	0.48	421.00	19.40	0.00	0.00	0.00	86.00	356.00	-	0.22	0.85	0.90	1.58	1.79	0.58	0.21	0.76	0.66	1.00	1.16	0.57	1.18	1.99	2.90	0.93	0.69	0.79
Pompano	USDA	173682	-	Oily fish	686.00	9.47	3.51	1.14	568.00	18.50	0.00	0.00	0.00	65.00	381.00	-	0.21	0.81	0.85	1.50	1.70	0.55	0.20	0.72	0.62	0.95	1.11	0.54	1.12	1.89	2.76	0.89	0.65	0.75
Pout	USDA	173677	-	White fish	331.00	0.91	0.32	0.03	-	16.60	0.00	0.00	0.00	61.00	200.00	-	0.19	0.73	0.77	1.35	1.53	0.49	0.18	0.65	0.56	0.86	1.00	0.49	1.01	1.70	2.48	0.80	0.59	0.68
Prawn	USDA	174210	-	Crustacea	297.00	1.01	0.26	0.30	138.00	13.60	0.91	0.00	0.00	566.00	113.00	-	0.16	0.54	0.63	1.16	1.30	0.40	0.16	0.59	0.52	0.64	1.34	0.30	0.84	1.52	2.39	0.80	0.63	0.56
Rockfish	USDA	173684	-	White fish	378.00	1.34	0.34	0.37	103.00	18.40	0.00	0.00	0.00	74.00	386.00	-	0.25	0.84	0.88	1.52	1.81	0.58	0.20	0.77	0.66	0.91	1.25	0.41	1.09	1.92	2.93	0.86	0.70	0.76
Sablefish	USDA	175134	-	Oily fish	816.00	15.30	3.20	2.04	1395.00	13.40	0.00	0.00	0.00	56.00	358.00	-	0.15	0.59	0.62	1.09	1.23	0.40	0.14	0.52	0.45	0.69	0.80	0.40	0.81	1.37	2.00	0.64	0.47	0.55
Salmon	USDA	175167	-	Oily fish	871.00	13.40	3.05	3.89	1962.00	20.40	0.00	0.00	0.00	59.00	363.00	-	0.21	0.86	0.97	1.62	1.87	0.63	0.22	0.85	0.76	1.11	1.22	0.55	1.27	2.02	2.83	0.96	0.72	0.90
Scallop	USDA	174220	-	Mollusca	289.00	0.49	0.13	0.13	595.00	12.10	3.18	0.00	0.00	392.00	205.00	-	0.10	0.37	0.41	0.72	0.74	0.29	0.12	0.35	0.30	0.38	0.65	0.19	0.54	0.92	1.40	1.03	0.29	0.36
Scup	USDA	175141	-	White fish	816.00	15.30	3.20	2.04	103.00	13.40	0.00	0.00	0.00	56.00	358.00	-	0.15	0.59	0.62	1.09	1.23	0.40	0.14	0.52	0.45	0.69	0.80	0.40	0.81	1.37	2.00	0.64	0.47	0.55
Sea bass	USDA	175142	-	Oily fish	406.00	2.00	0.51	0.74	1395.00	18.40	0.00	0.00	0.00	68.00	256.00	-	0.21	0.81	0.85	1.50	1.69	0.55	0.20	0.72	0.62	0.95	1.10	0.54	1.12	1.89	2.75	0.89	0.65	0.75
Shad	USDA	173696	-	Oily fish	824.00	13.80	3.13	3.27	2410.00	16.90	0.00	0.00	0.00	51.00	384.00	-	0.19	0.74	0.78	1.38	1.56	0.50	0.18	0.66	0.57	0.87	1.01	0.50	1.02	1.73	2.53	0.81	0.60	0.69
Shark	USDA	173697	-	White fish	544.00	4.51	0.93	1.20	843.00	21.00	0.00	0.00	0.00	79.00	160.00	-	0.24	0.92	0.97	1.70	1.93	0.62	0.23	0.82	0.71	1.08	1.26	0.62	1.27	2.15	3.13	1.01	0.74	0.86
Sheephead	USDA	175144	-	White fish	452.00	2.41	0.61	0.52	261.00	20.20	0.00	0.00	0.00	71.00	404.00	-	0.23	0.89	0.93	1.64	1.86	0.60	0.22	0.79	0.68	1.04	1.21	0.60	1.22	2.07	3.02	0.97	0.72	0.83
Smelt	USDA	175146	-	Oily fish	406.00	2.42	0.64	0.89	693.00	17.60	0.00	0.00	0.00	60.00	290.00	-	0.20	0.77	0.81	1.43	1.62	0.52	0.19	0.69	0.60	0.91	1.06	0.52	1.07	1.80	2.63	0.85	0.62	0.72
Snail	USDA	167744	-	Mollusca	377.00	1.40	0.36	0.25	119.00	16.10	2.00	0.00	0.00	70.00	382.00	-	-	-	-	-	-	-	-	-	-	-	-	-	-	-	-	-	-	-
Snapper	USDA	173698	-	White fish	418.00	1.34	0.29	0.46	311.00	20.50	0.00	0.00	0.00	64.00	417.00	-	0.23	0.90	0.95	1.67	1.88	0.61	0.22	0.80	0.69	1.06	1.23	0.60	1.24	2.10	3.06	0.98	0.73	0.84
Spot	USDA	173700	-	Oily fish	515.00	4.90	1.45	1.09	630.00	18.50	0.00	0.00	0.00	29.00	496.00	-	0.21	0.81	0.85	1.50	1.70	0.55	0.20	0.72	0.63	0.95	1.11	0.55	1.12	1.90	2.76	0.89	0.66	0.76
Squid	USDA	174223	-	Mollusca	385.00	1.38	0.36	0.52	488.00	15.60	3.08	0.00	0.00	44.00	246.00	-	0.17	0.67	0.68	1.10	1.16	0.35	0.20	0.56	0.50	0.68	1.14	0.30	0.94	1.50	2.12	0.97	0.64	0.70
Sturgeon	USDA	173701	-	White fish	439.00	4.04	0.92	0.69	287.00	16.10	0.00	0.00	0.00	54.00	284.00	-	0.18	0.71	0.74	1.31	1.48	0.48	0.17	0.63	0.55	0.83	0.97	0.48	0.98	1.65	2.41	0.78	0.57	0.66
Sucker	USDA	175150	-	White fish	385.00	2.32	0.45	0.81	479.00	16.80	0.00	0.00	0.00	40.00	380.00	-	0.19	0.74	0.77	1.36	1.54	0.50	0.18	0.65	0.57	0.86	1.00	0.49	1.01	1.72	2.50	0.80	0.59	0.68
Sunfish	USDA	175151	-	White fish	372.00	0.70	0.14	0.25	109.00	19.40	0.00	0.00	0.00	80.00	350.00	-	0.22	0.85	0.89	1.58	1.78	0.57	0.21	0.76	0.66	1.00	1.16	0.57	1.17	1.99	2.90	0.93	0.69	0.79
Swordfish	USDA	173703	-	Oily fish	602.00	6.65	1.61	1.15	756.00	19.70	0.00	0.00	0.00	81.00	418.00	-	0.22	0.87	0.91	1.61	1.82	0.59	0.21	0.77	0.67	1.02	1.18	0.58	1.20	2.03	2.96	0.95	0.70	0.81
Tilapia	USDA	175176	-	White fish	400.00	1.70	0.59	0.36	91.00	20.10	0.00	0.00	0.00	52.00	302.00	-	0.21	0.95	0.93	1.60	1.81	0.59	0.22	0.81	0.68	0.97	1.28	0.47	1.22	2.30	3.21	1.04	0.76	0.81
Tilefish	USDA	173705	-	White fish	402.00	2.31	0.44	0.60	430.00	17.50	0.00	0.00	0.00	53.00	433.00	-	0.20	0.77	0.81	1.42	1.61	0.52	0.19	0.68	0.59	0.90	1.05	0.52	1.06	1.79	2.61	0.84	0.62	0.71
Trout	USDA	175153	-	Oily fish	619.00	6.61	1.15	1.50	730.00	20.80	0.00	0.00	0.00	52.00	361.00	-	0.23	0.91	0.96	1.69	1.91	0.62	0.22	0.81	0.70	1.07	1.24	0.61	1.26	2.13	3.10	1.00	0.73	0.85
Tuna	USDA	175159	-	White fish	454.00	0.49	0.17	0.15	100.00	24.40	0.00	0.00	0.00	45.00	441.00	-	0.26	1.02	1.08	1.90	2.15	0.69	0.25	0.91	0.79	1.20	1.40	0.69	1.41	2.39	3.49	1.12	0.83	0.95
Turbot	USDA	173710	-	White fish	397.00	2.95	0.75	0.88	-	16.00	0.00	0.00	0.00	150.00	238.00	-	0.18	0.70	0.74	1.30	1.47	0.48	0.17	0.63	0.54	0.83	0.96	0.47	0.97	1.64	2.40	0.77	0.57	0.66
Whitefish	USDA	173711	-	Oily fish	561.00	5.86	0.91	2.15	1258.00	19.10	0.00	0.00	0.00	51.00	317.00	-	0.21	0.84	0.88	1.55	1.75	0.57	0.21	0.75	0.64	0.98	1.14	0.56	1.15	1.96	2.85	0.92	0.68	0.78
Wolffish	USDA	175162	-	Oily fish	402.00	2.39	0.37	0.85	623.00	17.50	0.00	0.00	0.00	85.00	300.00	-	0.20	0.77	0.81	1.42	1.61	0.52	0.19	0.68	0.59	0.90	1.05	0.52	1.06	1.79	2.61	0.84	0.62	0.71
Yellowtail	USDA	175163	-	Oily fish	611.00	5.24	1.28	1.42		23.10	0.00	0.00	0.00	39.00	420.00	-	0.26	1.02	1.07	1.88	2.13	0.69	0.25	0.90	0.78	1.19	1.38	0.68	1.40	2.37	3.46	1.11	0.82	0.94
PB-calamari-1	Nutrition label	-	-	-	450.00	2.60	0.00	-	-	2.40	19.40	0.00	2.60	72.00	-	-	-	-	-	-	-	-	-	-	-	-	-	-	-	-	-	-	-	-
PB-calamari-2	Nutrition label	-	-	-	854.00	11.00	2.00	-	-	1.00	27.00	2.00	3.00	1300.00	-	-	-	-	-	-	-	-	-	-	-	-	-	-	-	-	-	-	-	-
PB-calamari-3	Nutrition label	-	-	-	155.00	0.00	0.00	-	-	0.30	9.20	6.00	2.00	320.00	-	-	-	-	-	-	-	-	-	-	-	-	-	-	-	-	-	-	-	-
PB-crab-1	Nutrition label	-	-	-	477.00	3.80	0.00	-	-	12.30	6.20	0.00	2.38	353.00	-	-	-	-	-	-	-	-	-	-	-	-	-	-	-	-	-	-	-	-
PB-crab-2	Nutrition label	-	-	-	772.00	9.20	1.50	-	-	4.60	20.00	1.50	3.00	262.00	-	-	-	-	-	-	-	-	-	-	-	-	-	-	-	-	-	-	-	-
PB-fish-1	Nutrition label	-	-	-	588.00	4.40	0.44	-	-	18.50	7.90	0.90	1.80	440.00	-	-	-	-	-	-	-	-	-	-	-	-	-	-	-	-	-	-	-	-
PB-fish-2	Nutrition label	-	-	-	811.00	10.00	0.70	-	-	11.00	13.00	0.60	4.07	820.00	-	-	-	-	-	-	-	-	-	-	-	-	-	-	-	-	-	-	-	-
PB-fish-3	Nutrition label	-	-	-	662.00	5.30	0.90	-	-	17.60	10.60	1.80	1.80	528.00	-	-	-	-	-	-	-	-	-	-	-	-	-	-	-	-	-	-	-	-
PB-fish-4	Nutrition label	-	-	-	753.00	3.50	1.50	-	-	17.00	21.00	2.00	3.20	481.00	-	-	-	-	-	-	-	-	-	-	-	-	-	-	-	-	-	-	-	-
PB-fish-5	Nutrition label	-	-	-	758.32	9.29	1.11	-	-	10.62	11.95	0.88	1.00	420.35	-	-	-	-	-	-	-	-	-	-	-	-	-	-	-	-	-	-	-	-
PB-fish-6	Nutrition label	-	-	-	668.80	9.00	0.50	-	-	11.00	9.00	1.00	3.00	340.00	-	-	-	-	-	-	-	-	-	-	-	-	-	-	-	-	-	-	-	-
PB-fish-7	Nutrition label	-	-	-	870.83	13.40	1.03	-	-	9.28	12.37	0.00	2.06	371.13	-	-	-	-	-	-	-	-	-	-	-	-	-	-	-	-	-	-	-	-
PB-fish-8	Nutrition label	-	-	-	974.00	11.60	1.00	-	-	14.90	16.50	1.70	1.30	0.43	-	-	-	-	-	-	-	-	-	-	-	-	-	-	-	-	-	-	-	-
PB-prawn	Nutrition label	-	-	-	110.00	2.60	6.00	-	-	2.40	19.40	0.00	2.60	72.00	-	-	-	-	-	-	-	-	-	-	-	-	-	-	-	-	-	-	-	-
PB-ribbonfish	Nutrition label	-	-	-	794.20	11.00	0.00	-	-	17.20	5.10	1.50	0.00	540.00	-	-	-	-	-	-	-	-	-	-	-	-	-	-	-	-	-	-	-	-
PB-salmon-1	Nutrition label	-	-	-	735.00	9.68	6.20	-	-	14.10	8.80	0.90	1.80	475.00	-	-	-	-	-	-	-	-	-	-	-	-	-	-	-	-	-	-	-	-
PB-salmon-2	Nutrition label	-	-	-	176.99	8.85	0.88	-	-	15.93	7.08	1.77	0.00	699.12	-	-	-	-	-	-	-	-	-	-	-	-	-	-	-	-	-	-	-	-
PB-salmon-3	Nutrition label	-	-	-	207.00	0.00	0.00	-	-	0.26	11.04	5.04	1.04	230.43	-	-	-	-	-	-	-	-	-	-	-	-	-	-	-	-	-	-	-	-
PB-salmon-4	Nutrition label	-	-	-	200.00	0.00	0.00	-	-	0.00	13.10	4.30	0.00	352.00	-	-	-	-	-	-	-	-	-	-	-	-	-	-	-	-	-	-	-	-
PB-salmon-5	Nutrition label	-	-	-	243.00	0.60	0.00	-	-	0.20	13.00	0.00	0.80	1000.00	-	-	-	-	-	-	-	-	-	-	-	-	-	-	-	-	-	-	-	-
PB-salmon-6	Nutrition label	-	-	-	207.00	0.00	0.00	-	-	0.30	11.10	5.00	1.00	230.00	-	-	-	-	-	-	-	-	-	-	-	-	-	-	-	-	-	-	-	-
PB-salmon-7	Nutrition label	-	-	-	719.00	4.70	0.70	-	-	0.40	32.00	0.00	6.00	520.00	-	-	-	-	-	-	-	-	-	-	-	-	-	-	-	-	-	-	-	-
PB-salmon-8	Nutrition label	-	-	-	447.86	7.14	0.00	-	-	0.00	8.93	0.00	3.57	678.57	-	-	-	-	-	-	-	-	-	-	-	-	-	-	-	-	-	-	-	-
PB-scallop	Nutrition label	-	-	-	230.00	1.00	0.60	-	-	0.20	11.30	0.40		115.00	-	-	-	-	-	-	-	-	-	-	-	-	-	-	-	-	-	-	-	-
PB-shrimp-1	Nutrition label	-	-	-	216.43	0.00	0.00	-	-	0.00	17.22	1.56	4.28	322.22	-	-	-	-	-	-	-	-	-	-	-	-	-	-	-	-	-	-	-	-
PB-shrimp-2	Nutrition label	-	-	-	510.80	6.20	0.88	-	-	1.50	15.00	1.00	0.00	1000.00	-	-	-	-	-	-	-	-	-	-	-	-	-	-	-	-	-	-	-	-
PB-shrimp-3	Nutrition label	-	-	-	446.00	4.70	2.00	-	-	6.70	9.30	1.30	2.70	426.00	-	-	-	-	-	-	-	-	-	-	-	-	-	-	-	-	-	-	-	-
PB-shrimp-4	Nutrition label	-	-	-	794.20	11.00	2.00	-	-	4.00	31.00	2.00	4.00	270.00	-	-	-	-	-	-	-	-	-	-	-	-	-	-	-	-	-	-	-	-
PB-tuna-1	Nutrition label	-	-	-	689.70	11.00	1.20	-	-	12.70	3.80	1.00	2.00	482.00	-	-	-	-	-	-	-	-	-	-	-	-	-	-	-	-	-	-	-	-
PB-tuna-2	Nutrition label	-	-	-	871.00	12.00	2.60	-	-	15.00	8.90	6.50	18.00	0.00	-	-	-	-	-	-	-	-	-	-	-	-	-	-	-	-	-	-	-	-
PB-tuna-3	Nutrition label	-	-	-	589.00	9.40	0.60	-	-	11.80	4.70	0.00	1.20	599.00	-	-	-	-	-	-	-	-	-	-	-	-	-	-	-	-	-	-	-	-
PB-tuna-4	Nutrition label	-	-	-	401.28	2.70	0.00	-	-	15.00	5.00	0.00	1.00	479.00	-	-	-	-	-	-	-	-	-	-	-	-	-	-	-	-	-	-	-	-
PB-tuna-5	Nutrition label	-	-	-	221.29	0.00	0.00	-	-	8.24	4.71	1.18	2.35	329.41	-	-	-	-	-	-	-	-	-	-	-	-	-	-	-	-	-	-	-	-
PB-tuna-6	Nutrition label	-	-	-	610.28	6.00	0.80	-	-	13.00	10.76	1.80	0.76	400.00	-	-	-	-	-	-	-	-	-	-	-	-	-	-	-	-	-	-	-	-
PB-tuna-7	Nutrition label	-	-	-	438.00	0.35	0.00	-	-	9.80	15.40	9.10	3.50	448.00	-	-	-	-	-	-	-	-	-	-	-	-	-	-	-	-	-	-	-	-
PB-tuna-8	Nutrition label	-	-	-	491.76	5.88	0.59	-	-	7.06	7.06	1.00	3.53	294.12	-	-	-	-	-	-	-	-	-	-	-	-	-	-	-	-	-	-	-	-
PB-tuna-9	Nutrition label	-	-	-	207.00	0.00	0.00	-	-	0.26	11.04	5.04	1.04	230.43	-	-	-	-	-	-	-	-	-	-	-	-	-	-	-	-	-	-	-	-
PB-tuna-10	Nutrition label	-	-	-	200.00	0.00	0.00	-	-	0.00	13.10	4.30	0.00	352.00	-	-	-	-	-	-	-	-	-	-	-	-	-	-	-	-	-	-	-	-
PB-tuna-11	Nutrition label	-	-	-	243.00	0.60	0.00	-	-	0.20	13.00	0.00	0.80	1000.00	-	-	-	-	-	-	-	-	-	-	-	-	-	-	-	-	-	-	-	-
PB-tuna-12	Nutrition label	-	-	-	207.00	0.00	0.00	-	-	0.30	11.00	5.00	1.00	231.00	-	-	-	-	-	-	-	-	-	-	-	-	-	-	-	-	-	-	-	-
PB-tuna-13	Nutrition label	-	-	-	1393.33	22.81	1.75	-	-	24.56	11.00	0.00	4.00	368.42	-	-	-	-	-	-	-	-	-	-	-	-	-	-	-	-	-	-	-	-
Records from the FSANZ database are accessible at https://www.foodstandards.gov.au/science/monitoringnutrients/afcd/Pages/default.aspx
Records from the USDA database are accessible at https://fdc.nal.usda.gov/fdc-app.html#/
